# Supplementary material for: Pomegranate Quality from Consumers’ Perspective: Drivers of Liking, Preference Patterns, and the Relation between Sensory and Physico-Chemical Properties
Source: Foods. 2024 Jul 2;13(13):2118. doi: 10.3390/foods13132118 (PMC11241000; doi:10.3390/foods13132118)
Supplement: Supplementary file 1 [file foods-13-02118-s001.zip]

Archive with 1 entries (1 files):
- foods-3054244-supplementary.pdf
